# Supplementary material for: Multi-trait genomic prediction using in-season physiological parameters increases prediction accuracy of complex traits in US wheat
Source: BMC Genomics. 2022 Apr 12;23:298. doi: 10.1186/s12864-022-08487-8 (PMC9004054; doi:10.1186/s12864-022-08487-8)
Supplement: Supplementary file 1 — Additional file 1. [file 12864_2022_8487_MOESM1_ESM.xlsx]

## Sheet: Supplementary Table 1
Supplementary Table1: The predictive ability for 5 primary traits in four datasets using different validation schemes and two correlated traits. .
		MT-CV1-NDVI	MT-CV1-CT	MT-CV2-NDVI	MT-CV2-CT	MT-CV1	MT-CV2	% change from MT-CV2-NDVI to MT-CV2 (NDVI and CT)	% change from MT-CV2-CT to MT-CV2 (NDVI and CT)	% change from MT-CV1 to MT-CV2
BLUEQ17	HI	0.259275	0.275744	0.303431	0.281395	0.29	0.32	5.46058	13.7193	10.3448
	GY	0.166692	0.173678	0.258278	0.295105	0.17	0.35	35.5131	18.6018	105.882
	GN	0.193459	0.217439	0.401053	0.45522	0.2	0.5	24.6719	9.83712	150
	SPI	0.116328	0.103611	0.171546	0.146608	0.11	0.18	4.92788	22.7767	63.6364
	FE	0.109872	0.110429	0.085316	0.0783252	0.07	0.09	5.49019	14.9056	28.5714
BLUEQ18	HI	0.412194	0.410264	0.399735	0.39148	0.4	0.41	2.568	4.73084	2.5
	GY	0.219887	0.20394	0.389811	0.234668	0.21	0.41	5.17917	74.7149	95.2381
	GN	0.225061	0.220806	0.417472	0.248432	0.22	0.42	0.605525	69.0602	90.9091
	SPI	0.220508	0.217525	0.267199	0.213775	0.22	0.26	-2.69425	21.6234	18.1818
	FE	0.200916	0.201118	0.197853	0.186099	0.19	0.22	11.1935	18.2167	15.7895
BLUEC18	HI	0.300156	0.302735	0.390594	0.359921	0.3	0.42	7.52849	16.6922	40
	GY	0.203397	0.207238	0.405037	0.33913	0.23	0.5	23.4455	47.4363	117.391
	GN	0.142741	0.116281	0.351827	0.175295	0.13	0.31	-11.8886	76.8443	138.462
	SPI	0.182938	0.196933	0.211239	0.230859	0.2	0.25	18.3495	8.29104	25
	FE	0.190482	0.194566	0.132238	0.111895	0.14	0.15	13.4322	34.0539	7.14286
BLUEAll	HI	0.317179	0.321905	0.301497	0.442747	0.32	0.46	52.5719	3.89688	43.75
	GY	0.200901	0.205902	0.273132	0.316344	0.21	0.39	42.7882	23.2836	85.7143
	GN	0.14966	0.145964	0.270162	0.191341	0.16	0.33	22.149	72.4668	106.25
	SPI	0.151196	0.168667	0.177241	0.184831	0.17	0.17	-4.08551	-8.02387	0
	FE	0.171058	0.1738	0.170846	0.167429	0.17	0.19	11.2111	13.4811	11.7647
Multi-trait prediction model cross validation 1 using NDVI (MT-CV1-NDVI), multi-trait prediction model cross validation 1 using CT (MT-CV1-CT), multi-trait prediction model cross validation 2 using NDVI (MT-CV2-NDVI), multi-trait prediction model cross validation 2 using CT (MT-CV2-CT), and multi-trait prediction mode (MT) with two schemes of cross-validation (MT-CV1 and MT-CV2) using NDVI and CT…
